# Supplementary material for: A high dimensionality approach reveals immunopathogenic responses driving severe pediatric acute respiratory distress syndrome
Source: Nat Commun. 2026 May 15;17:6466. doi: 10.1038/s41467-026-73181-2 (PMC13376821; doi:10.1038/s41467-026-73181-2)
Supplement: Supplementary file 4 — Source data [file 41467_2026_73181_MOESM4_ESM.xlsx]

## Sheet: Fig1A
Severe PARDS vs control	-Log10(FDR)
GO:0006955~immune response	7
GO:0060333~interferon-gamma-mediated signaling pathway	5
GO:0060337~type I interferon signaling pathway	4
GO:0002474~antigen presentation via MHC class I	3
GO:0009615~response to virus	3
GO:0045071~negative regulation of viral genome replication	3
GO:0045087~innate immune response	3
GO:0051607~defense response to virus	3
GO:0050776~regulation of immune response	3
GO:0006954~inflammatory response	2

## Sheet: Fig1B
	Fold change			p value
	Non-severe vs. control	Severe vs. control		Non-severe vs. control	Severe vs. control
CD8A	2.08	5.65		0.236662	0.0197283
CCR7	1.41	3.5		0.290801	0.0245034
GNLY	3.78	6.62		0.0666994	0.0117026
GZMA	2.49	6.67		0.137741	0.00058632
GZMB	3.54	5.68		0.0910725	0.0339568
CTLA4_all	3.62	6.29		0.0349153	0.0137115
sCTLA4	1.58	3.16		0.108993	0.0341834
LAG3	3.2	7.73		0.0420452	0.00157128
TIGIT	1.78	1.62		0.0524191	0.0220854
PDCD1	2.37	3.11		0.0240676	0.00652608
PDCD2	1.17	1.6		0.0913181	0.0485754
ABL1	1.66	3.4		0.0778366	0.00403751
ATG5	1.21	1.62		0.100523	0.0149535
BAX	1.61	3.01		0.338604	0.0377672
BCL2	1.26	1.71		0.337789	0.0446725
CASP1	1.62	2.37		0.0593407	0.0492138
CASP2	1.15	2.27		0.332592	0.0183633
CD2	1.11	2.27		0.629696	0.0156296
PML	2.08	4.2		0.132614	0.01184
PYCARD	1.36	1.77		0.222441	0.0284208
TNF	2.77	3.05		0.0350306	0.0420482
TNFSF10	1.24	2.15		0.108819	0.0215464
TNFSF12	1.26	2.17		0.202386	0.0402523
TRAF1	2.15	4.04		0.195631	0.0257833

## Sheet: Fig1C
	CD3+/CD45+ (%)				CD4+/CD45+ (%)
	Control	Non-severe	Severe		Control	Non-severe	Severe
	3.62	30.1	16.8		5.08	5.46	7.74
	25.7	10.4	13.8		7.53	5.19	2.5
	2.72	7.14	73.3		0.39	3.26	16.3
	9.84	9.79	40.5		2.16	1.48	8.11
	0	3.68	34.5		1.42	0.53	4.87
	31.8	9.24	18.9		0.62	6.13	13.4
	18.3	51.2	30.1		1.33	10.5	3.17
	34.2	43.5	32.7		0	4.74	2.39
	19.1	34.3	21.2		9.79	2.48	11.6
	25.8	52.9	25.5		8.5	9.83	8.41
	1.87	40.6	79.7		1.87	5.65	52.5
	46.5				2.25
	11.9				0
	3.25				0
	3.54				21.2
	CD4+CD127+CD25low/-/CD45+ (%)					CD4+CD127lowCD25high/CD45+ (%)
	Control	Non-severe	Severe		Control	Non-severe	Severe
	3.52	4.72	5.09		1.37	0.72	1.99
	5.81	3.25	2.08		1.31	1.95	0.42
	0.39	1.78	10.1		0	1.43	5.66
	1.08	0.89	8.11		1.08	0.59	0
	0.75	0.53	1.87		0.6	0	2.62
	0.31	4.83	9.45		0.31	1.24	2.91
	0.51	6.98	1.88		0.7	3.49	1.06
	0	2.98	1.98		0	1.56	0.33
	7.27	1.8	9.18		1.58	0.68	2.07
	6.52	7.58	7.51		1.56	2.18	0.66
	1.57	4.11	38.3		0.2	1.37	10.9
	2.25				0
	0				0
	0				0
	15.8				4.4
	CD8+/CD45+ (%)				CD4:8 ratio
	Control	Non-severe	Severe		Control	Non-severe	Severe
	5.66	20.2	2.88		0.897527	0.270297	2.6875
	14.1	3.9	8.75		0.534042	1.33077	0.285714
	1.36	1.6	46.7		0.286765	2.0375	0.349036
	0.65	1.78	24.3		3.32308	0.831461	0.333745
	2.91	3.16	18.4		0.487972	0.167721	0.264674
	0.93	1.06	1.74		0.666667	5.78302	7.70115
	1.46	34.9	21.2		0.910959	0.30086	0.149528
	0	25.5	15.1			0.185882	0.158278
	12.6	15.7	5.65		0.776984	0.157962	2.0531
	6.94	33.1	6.54		1.22478	0.296979	1.28593
	1.16	28.5	13.2		1.61207	0.198246	3.97727
	6.74				0.333828
	34.2				0
	6.53				0
	12.5				1.696

## Sheet: Fig1D
	IFNG					OI	IFNG
	Control	Non-severe	Severe			10	5.80478
	5.76288	5.80478	5.71699			15	5.71699
	6.25361	5.95652	6.40939			7	5.95652
	7.34163	5.65249	8.5763			5	5.65249
	5.30378	6.36282	4.46597			21	6.40939
	6.90569	6.21529	5.89966			8.8	6.36282
	7.42459	2.82782	4.16993				6.21529
	5.97957	5.59991	10.424			9	2.82782
	7.60733	5.43962	5.21335			23	8.5763
	8.40982	5.61176	9.46761			11	5.59991
	6.2817	5.17792	5.57894			15	4.46597
	7.05961	9.45039	7.6879			8	5.43962
	5.67243	5.24793	4.27798			9	5.61176
	5.71973	8.26021	5.97728			11	5.17792
	6.31651	4.07895	5.0917			14	5.89966
	6.19771	6.69766				12	4.16993
	6.19771	7.41109				11	9.45039
	3.94486	5.66959				26	10.424
	6.36632	6.2854				24	5.21335
	5.99548	6.34163				10	5.24793
	6.4545	1.72247				18	9.46761
	6.6879	5.44294				22	5.57894
	6.60881	5.91648				8	8.26021
	3.54844	6.91409				15	7.6879
	5	6.28355				8	4.07895
		5.65821				12	4.27798
		6.95536				8	6.69766
		3.99095				9	7.41109
		5.74416				5.4	5.66959
		5.20555				6	6.2854
		5.6837				4	6.34163
						3.5	1.72247
						5	5.44294
						8	5.91648
						6	6.91409
						5.1	6.28355
						17.7	5.97728
						6.9	5.65821
						9.2	6.95536
						7.9	3.99095
						4.4	5.74416
						8.2	5.20555
						8.7	5.6837
						20.2	5.0917

## Sheet: Fig2A
Severe PARDS vs control	-Log10(FDR)
GO:0035019~somatic stem cell population maintenance	-4
GO:0045944~transcription from RNA polymerase II promoter	-4
GO:0070374~regulation of ERK1 and ERK2 cascade	-4
GO:0008285~negative regulation of cell proliferation	-5
GO:0071222~cellular response to lipopolysaccharide	-5
GO:0007155~cell adhesion	-5
GO:0006935~chemotaxis	-8
GO:0050900~leukocyte migration	-9
GO:0006955~immune response	-9
GO:0006954~inflammatory response	-15

## Sheet: Fig2B
	Fold change			p value
	Non-severe vs. control	Severe vs. control		Non-severe vs. control	Severe vs. control
CCL2	-1.72	1.56		0.494062	0.339344
CCL3	-1.61	-2.35		0.390246	0.260202
CCL5	1.73	-1.58		0.33999	0.581549
CCR7	-2.39	-1.88		0.232198	0.472632
CXCL8	-7.7	-14.36		0.00104059	0.0509066
CXCL9	1.04	1.15		0.966684	0.885438
CXCL10	8.44	36.34		0.0506514	0.002167
CXCL11	6.98	24.09		0.054399	0.0217624
CXCL16	-4.29	-5.11		0.00058135	0.0711652
IL1A	-3.67	-10.52		0.163602	0.0297111
IL1B	-3.69	-7.03		0.0737971	0.0619049
NLRP3	-4.63	-8.34		0.0280958	0.0140211
TLR2	-4.41	-4.2		0.0249488	0.0260379
TLR4	-4.63	-3.49		0.00393287	0.0201098
TNF	-1.15	-1		0.819954	0.995956
CCL17	-3.08	-5.47		0.0549097	0.00287033
CCL18	2.27	1.29		0.289928	0.724633
CCL22	-5.18	-5.29		0.00167658	0.0149175
CCL24	-5.02	-4.74		0.0250645	0.134572
CD163	-7.77	-6		0.00685639	0.00176913
CD36	-5.15	-4.58		0.0171517	0.0344757
CXCR1	-1.51	-2.15		0.424154	0.0951956
IL1RN	-4.04	-5.38		0.0603746	0.101051
IL10	-3.51	-9		0.048147	0.0118672
TGFA	-3.13	-4.1		0.0419985	0.00739067
TGFB1	-3.1	-4.44		0.0199042	0.0924199
VEGFA	-3.68	-3.67		0.0498125	0.081727

## Sheet: Fig2C
	CD14+/CD45+ (%)				CD33+CD71+/CD45+ (%)
	Control	Non-severe	Severe		Control	Non-severe	Severe
	15.8	27.4	51.8		12.1	17	14.2
	12.6	53.2	5.83		2.46	29.9	0.42
	32.2	11.5	10.8		11.7	8.28	9.67
	85.9	19	40.5		31.2	9.2	18.9
	59.3	20.5	37.1		23.6	12.1	30
	45.8	15.1	43.6		16.2	9.89	31.4
	71	5.81	28.7		41.7	3.49	23.6
	75.9	18.6	11.6		53.7	18	8.5
	35.5	15.4	30.8		24.6	12.3	29.4
	36	14.5	18.7		18.7	7.02	10.9
	38.2	27	2.26		24.6	12.6	2.13
	28.1				22.5
	20.3				8.86
	34.3				16.1
	22				11

## Sheet: Fig2D
	IL1B				IL1A				IL1RA				OI	IL-1B	IL-1A	IL-1RA
	Control	Non-severe	Severe		Control	Non-severe	Severe		Control	Non-severe	Severe		10	11.8953	7.08002	16.484
	6.65535	11.8953	9.63136		4.04439	7.08002	5.96347		8.72007	16.484	16.4595		15	9.63136	5.96347	16.4595
	11.7703	5.34696	9.02126		6.52669	4.70044	6.88264		9.97842	16.2273	17.1193		7	5.34696	4.70044	16.2273
	11.8856	11.4402	8.62899		9.00422	5.61765	6.2384		16.1133	16.1444	16.7315		5	11.4402	5.61765	16.1444
	8.08428	8.55612	2.82782		6.71973	3.926	4.66107		17.3314	14.9441	14.8788		21	9.02126	6.88264	17.1193
	6.27984	9.38823	4.05311		4	7.11061	2.74416		15.4156	16.7863	8.39403		8.8	8.55612	3.926	14.9441
	11.4768	9.05637	4.63227		8.06824	8.56262	4.03562		15.8303	17.4349	15.0395			9.38823	7.11061	16.7863
	11.6671	10.4282	4.60288		5.96578	9.28378	2.10434		10.1939	17.3777	9.47715		9	9.05637	8.56262	17.4349
	13.9977	10.6537	2.40599		7.52278	8.60363	-3.32193		21.4698	17.8276	9.77363		6	10.4282	9.28378	17.3777
	10.4307	11.3857	8.04111		5.64097	12.082	6.6907		15.773	19.8132	19.2022		23	8.62899	6.2384	16.7315
	7.09803	10.9355	4.37156		5.54844	5.0917	1.67807		16.3922	17.6728	13.0102		11	10.6537	8.60363	17.8276
	5.88753	11.4411	7.25456		3.49825	10.227	6.57289		19.0611	16.3887	17.5141		15	2.82782	4.66107	14.8788
	12.2009	12.5675	10.0961		7.88753	6.73471	5.2211		16.6708	21.952	15.3711		8	11.3857	12.082	19.8132
	12.1083	9.78545	7.04221		8.59096	10.5487	5.03122		16.7884	9.46923	16.2957		9	10.9355	5.0917	17.6728
	11.3673	4.94486	5.91409		8.33985	3.9542	4.06178		9.37003	9.71768	16.0896		11	11.4411	10.227	16.3887
	10.5064	10.2245			6.6279	8.5763			16.6033	16.8236			14	4.05311	2.74416	8.39403
	9.56205	6.59096			6.45779	5.64674			16.723	17.1091			12	4.63227	4.03562	15.0395
	10.246	7.96347			5.07468	5.6865			14.6272	16.9408			11	12.5675	6.73471	21.952
	12.2716	6.55612			11.6393	4.48543			20.203	16.3401			26	4.60288	2.10434	9.47715
	8.40642	8.52121			4.81762	6.10224			17.1571	17.0261			24	-1.73697	-3.32193	9.77363
	11.2815	12.0874			7.29094	7.6359			14.8451	18.4044			10	9.78545	10.5487	9.46923
	11.2164	8.62644			6.10224	8.53216			17.1003	14.5159			18	8.04111	6.6907	19.2022
	13.0021	5.46271			10.151	4.39917			17.9646	16.3589			22	4.37156	1.67807	13.0102
	2.40599	12.485			3.26303	6.93782			14.4656	17.5539			8	4.94486	3.9542	9.71768
	3.26303	9.59787			4.47897	6.37678			15.564	18.1739			15	7.25456	6.57289	17.5141
		11.9869				7.59917				17.0984			8	10.2245	8.5763	16.8236
		6.75489				4.39917				16.2235			12	10.0961	5.2211	15.3711
		12.6111				9.10198				19.5554			8	6.59096	5.64674	17.1091
		3.48543				2.48543				14.652			9	7.96347	5.6865	16.9408
		6.22304				7.67243				16.8906			5.4	6.55612	4.48543	16.3401
		8.73539				5.40939				16.3174			6	8.52121	6.10224	17.0261
		10.8942				4.04439				15.9447			4	12.0874	7.6359	18.4044
													3.5	8.62644	8.53216	14.5159
													5	5.46271	4.39917	16.3589
													8	12.485	6.93782	17.5539
													6	9.59787	6.37678	18.1739
													5.1	11.9869	7.59917	17.0984
													17.7	7.04221	5.03122	16.2957
													6.9	6.75489	4.39917	16.2235
													9.2	12.6111	9.10198	19.5554
													7.9	3.48543	2.48543	14.652
													4.4	6.22304	7.67243	16.8906
													8.2	8.73539	5.40939	16.3174
													8.7	10.8942	4.04439	15.9447
													20.2	5.91409	4.06178	16.0896

## Sheet: Fig2E
	MPO				ELA2				OIactual	MPO	ELA2
	Control	Non-severe	Severe		Control	Non-severe	Severe		10	23.1331	22.893
	21.836	23.1331	20.1619		21.836	22.893	18.3403		15	20.1619	18.3403
	24.4131	20.3342	23.6579		24.4131	18.1169	21.9359		7	20.3342	18.1169
	24.8043	24.9848	23.7099		18.9955	21.9371	21.6657		5	24.9848	21.9371
	20.8087	21.3933	19.5696		18.6213	20.7958	16.8178		21	23.6579	21.9359
	22.2905	21.1676	18.6307		19.3271	19.8103	16.353		8.8	21.3933	20.7958
	24.4432	21.1755	20.0057		23.2247	19.1743	16.3574		9	21.1755	19.1743
	24.2357	24.489	16.3404		24.2357	21.1595	19.3094		23	23.7099	21.6657
	25.1358	25.8658	18.6734		22.3706	21.9374	14.9978		11	24.489	21.1595
	20.4566	27.3623	26.4681		20.6392	23.6314	21.7324		15	19.5696	16.8178
	23.5752	24.1721	18.1806		19.4087	20.1487	17.5419		8	25.8658	21.9374
	20.9505	22.5874	22.3351		20.1082	17.4588	19.7782		14	18.6307	16.353
	25.2966	24.8107	23.7891		21.986	19.3803	20.9048		12	20.0057	16.3574
	24.9576	20.7252	21.9468		22.6635	19.1132	19.2001		11	27.3623	23.6314
	24.0561	23.2316	22.2914		24.0561	19.9856	18.0261		26	16.3404	19.3094
	22.6752	21.8149			19.8074	18.334			24	18.6734	14.9978
	24.993	24.6755			23.1803	20.5757			10	24.1721	20.1487
	23.8112	26.7597			21.019	25.3016			18	26.4681	21.7324
	25.0807	22.1458			17.9764	20.5011			22	18.1806	17.5419
	25.8131	21.2084			20.3783	18.391			8	22.5874	17.4588
	23.0641	24.8328			23.0482	21.6823			15	22.3351	19.7782
	23.2937	24.1073			21.2072	22.8162			8	24.8107	19.3803
	26.7	25.534			23.5629	25.3749			12	23.7891	20.9048
	17.5055	25.0441			14.9333	24.8036			8	20.7252	19.1132
	18.8677	26.6119			16.4426	26.0685			9	23.2316	19.9856
		22.1054				16.9875			5.4	21.8149	18.334
		26.9566				24.0024			6	24.6755	20.5757
		24.2791				24.29			4	26.7597	25.3016
		20.7106							3.5	22.1458	20.5011
									5	21.2084	18.391
									8	24.8328	21.6823
									6	24.1073	22.8162
									5.1	25.534	25.3749
									17.7	21.9468	19.2001
									6.9	25.0441	24.8036
									9.2	26.6119	26.0685
									7.9	22.1054	16.9875
									4.4	26.9566	24.0024
									8.2	24.2791	24.29
									8.7	20.7106	17.5844
									20.2	22.2914	18.0261

## Sheet: Fig3A
	Cluster	Cells per cluster
	0	7744
	1	5974
	2	4950
	3	4566
	4	4389
	5	4352
	6	4297
	7	4056
	8	4020
	9	2323
	10	2191
	11	2169
	12	2082
	13	2016
	14	1222
	15	1076
	16	762
	17	330
	18	322
	19	253
	20	171
	21	169

[truncated: 32 more sheets: Fig3C, Fig4A, Fig5C, Fig5D, Fig5E, Fig5F, Fig6B, Fig6C, Fig6D, Fig6E, Fig6F, Fig6G, Fig7A, Fig7B, Fig7C, Fig7D, Fig8A, Fig8B, FigS1, FigS2A …]
